# Supplementary material for: Proteomic data of seminal plasma and spermatozoa of four purebred dogs
Source: Data Brief. 2020 Apr 6;30:105498. doi: 10.1016/j.dib.2020.105498 (PMC7160422; doi:10.1016/j.dib.2020.105498)
Supplement: Supplementary file 1 [file mmc1.xml]

<?xml version="1.0" encoding="utf-8" standalone="no"?>
<data>
  <datasets>
    <author>fafesouza@fmvz.unesp.br;fafesouza@hotmail.com</author>
    <type>1</type>
    <dataset>
      <name>Proteomic data of seminal plasma and spermatozoa of four purebred dogs</name>
      <caption />
      <description>Does dogs exhibit different protein profile of seminal plasma and spermatozoa among breeds? These data show the proteomic profile of seminal plasma and sperm cells of four purebred dogs (Golden Retriever n = 3, Bernese Mountain Dog n = 4, Great Dane n = 3, Maremmano-Abruzzese Sheepdog n = 3), with ages between 1 and 5 years old, kenneled at Sao Paulo State, Brazil. </description>
      <filetype>
        <name />
      </filetype>
      <filesize />
      <source>0</source>
      <sourcename>Original Data</sourcename>
      <access>
        <type>1</type>
        <name>Data available in data repository</name>
        <reponame>Mendeley Data</reponame>
        <PersistentId>10.17632/739k25yj4s.3</PersistentId>
        <deeplinkurl>https://data.mendeley.com/datasets/739k25yj4s/draft?a=1352abba-e024-41d6-9ca5-0df3642fa21e</deeplinkurl>
      </access>
    </dataset>
  </datasets>
</data>
